# Supplementary material for: Ellagitannin Digestion in Moth Larvae and a New Dimeric Ellagitannin from the Leaves of Platycarya strobilacea
Source: Molecules. 2021 Jul 7;26(14):4134. doi: 10.3390/molecules26144134 (PMC8303904; doi:10.3390/molecules26144134)
Supplement: Supplementary file 1 [file molecules-26-04134-s001.zip]

Archive with 1 entries (1 files):
- molecules-1280379-supplementary.pdf
